# Supplementary material for: Membrane-mimetic thermal proteome profiling (MM-TPP) toward mapping membrane protein–ligand dynamic interactions
Source: eLife. 2025 Nov 12;14:RP104549. doi: 10.7554/eLife.104549 (PMC12611261; doi:10.7554/eLife.104549)
Supplement: Figure 2—source data 2. [file elife-104549-fig2-data2.zip]

Archive with 2 entries (1 files):
- Figure 2 source data 2/
- Figure 2 source data 2/Figure 2 source data 2.pdf
